# Supplementary material for: Clonal hematopoiesis dynamics influences long‐term outcomes of follicular lymphoma: Results from FIL FOLL12 trial
Source: Hemasphere. 2026 May 20;10(5):e70393. doi: 10.1002/hem3.70393 (PMC13240525; doi:10.1002/hem3.70393)
Supplement: Supplementary file 8 — Supporting Information. [file HEM3-10-e70393-s009.xlsx]

## Sheet: Table S2
Table S2. Comparison of baseline characteristics between patients analyzed and not analyzed for CH
Characteristic	Analysed for CH (N=242) n (%)	Not analysed for CH (N=544) n (%)	P-value
Age ≥60	129 (53)	262 (48)	0.19
Sex (M)	116 (48)	256 (47)	0.877
AA Stage III/IV	212 (88)	458 (89)	0.537
B2M >ULN	125 (52)	302 (56)	0.352
Grade 3a	50 (21)	141 (26)	0.126
Hemoglobin <12 g/dL	39 (16)	88 (16)	>0.999
LDH >ULN	56 (24)	117 (22)	0.511
Nodal sites >4	88 (37)	231 (43)	0.114
FLIPI 3-5	83 (36)	178 (34)	0.561
FLIPI2 3-5	96 (40)	220 (40)	0.875
R-Benda	101 (42)	240 (44)	0.585
AA, Ann Arbor; B2M, Beta-2 microglobulin; LDH, Lactate Dehydrogenase; ULN, upper limit of normal; FLIPI, Follicular Lymphoma International Prognostic Index.
