# Supplementary material for: Clonal hematopoiesis dynamics influences long‐term outcomes of follicular lymphoma: Results from FIL FOLL12 trial
Source: Hemasphere. 2026 May 20;10(5):e70393. doi: 10.1002/hem3.70393 (PMC13240525; doi:10.1002/hem3.70393)
Supplement: Supplementary file 9 — Supporting Information. [file HEM3-10-e70393-s005.xlsx]

## Sheet: TableS3
Table S3. CH mutations identifed in baseline samples
Sample ID	Gene	Exon	NM	Mutation type	Chromosome	Position	Ref	Var	VAF	Nucleotide Change	AA Change
1	CHEK2	4	NM_001005735	nonsynonymous SNV	chr22	29121024	C	T	0.0132	c-G662A	p-G221E
14	DNMT3A	22	NM_175629	nonsynonymous SNV	chr2	25458595	A	G	0.0197	c-T2578C	p-W860R
27	TET2	11	NM_001127208	frameshift deletion	chr4	106196224	AC	A	0.6908	c-4558delC	p-P1520fs*51
52	DNMT3A	19	NM_175629	nonsynonymous SNV	chr2	25463307	C	T	0.0226	c-G2186A	p-R729Q
89	TET2	3	NM_001127208	frameshift deletion	chr4	106157403	TC	T	0.0141	c-2305delC	p-Q769fs*44
89	PPM1D	6	NM_003620	stopgain	chr17	58740467	C	T	0.0116	c-C1372T	p-R458*
111	DNMT3A	18	NM_175629	splicing	chr2	25463508	C	T	0.0147	c-2173+1G>A	-
111	CUX1	24	NM_181552	frameshift insertion	chr7	101892149	G	GC	0.0105	c-4346dupC	p-R1451fs*100
139	DNMT3A	18	NM_175629	nonsynonymous SNV	chr2	25463541	G	C	0.0235	c-C2141G	p-S714C
140	DNMT3A	23	NM_175629	nonsynonymous SNV	chr2	25457165	A	T	0.0174	c-T2722A	p-Y908N
143	DNMT3A	16	NM_175629	nonsynonymous SNV	chr2	25466797	C	T	0.0369	c-G1906A	p-V636M
159	TET2	9	NM_001127208	frameshift deletion	chr4	106190873	AC	A	0.0997	c.4152delC	p.L1385Cfs*63
188	DNMT3A	17	NM_175629	nonsynonymous SNV	chr2	25464456	T	C	0.0158	c-A2057G	p-D686G
191	DNMT3A	11	NM_175629	stopgain	chr2	25469139	C	T	0.0268	c-G1319A	p-W440*
201	TET2	3	NM_001127208	frameshift deletion	chr4	106155660	GAA	G	0.0391	c-562_563del	p-S189fs*2
201	DNMT3A	17	NM_175629	nonsynonymous SNV	chr2	25464544	C	T	0.0949	c-G1969A	p-V657M
201	DNMT3A	9	NM_175629	nonsynonymous SNV	chr2	25470011	A	T	0.3286	c-T1031A	p-L344Q
232	TET2	11	NM_001127208	frameshift deletion	chr4	106196992	CT	C	0.0331	c-5326delT	p-S1776fs*44
232	TET2	8	NM_001127208	splicing	chr4	106182915	G	A	0.1908	c-3955-1G>A	-
237	TET2	11	NM_001127208	nonsynonymous SNV	chr4	106197251	G	A	0.4621	c-G5584A	p-V1862M
239	PPM1D	6	NM_003620	stopgain	chr17	58740543	CT	C	0.018	c-1449delT	p-L484*
244	DNMT3A	19	NM_175629	nonsynonymous SNV	chr2	25463307	C	T	0.0246	c-G2186A	p-R729Q
247	DNMT3A	15	NM_175629	nonsynonymous SNV	chr2	25467134	A	G	0.0162	c-T1741C	p-W581R
249	RAD21	8	NM_006265	splicing	chr8	117868529	T	A	0.0198	c-815-2A>T	-
278	DNMT3A	14	NM_175629	nonsynonymous SNV	chr2	25467436	A	T	0.0122	c-T1640A	p-L547H
281	TP53	4	NM_000546	nonsynonymous SNV	chr17	7579328	T	C	0.0105	c-A359G	p-K120R
281	GNB1	5	NM_002074	nonsynonymous SNV	chr1	1747229	T	C	0.0587	c-A169G	p-K57E
281	DNMT3A	9	NM_175629	splicing	chr2	25470029	T	C	0.0914	c-1015-2A>G	-
296	DNMT3A	8	NM_175629	stopgain	chr2	25470516	G	A	0.0116	c-C958T	p-R320*
296	CUX1	24	NM_181552	frameshift insertion	chr7	101892149	G	GC	0.0106	c-4346dupC	p-R1451fs*100
350	TET2	3	NM_001127208	stopgain	chr4	106157480	C	A	0.0113	c.C2381A	p.S794X
350	TET2	7	NM_001127208	nonsynonymous SNV	chr4	106180832	T	C	0.027	c.T3860C	p.F1287S
350	DNMT3A	4	NM_175629	stopgain	chr2	25505409	C	A	0.0101	c.G349T	p.E117X
392	DNMT3A	19	NM_175629	nonsynonymous SNV	chr2	25463289	T	C	0.0153	c.A2204G	p.Y735C
392	DNMT3A	17	NM_175629	nonsynonymous SNV	chr2	25464543	A	G	0.0186	c.T1970C	p.V657A
392	DNMT3A	8	NM_175629	stopgain	chr2	25470493	C	T	0.0165	c.G981A	p.W327X
395	DNMT3A	17	NM_175629	frameshift deletion	chr2	25464526	AGGCAATG	A	0.2776	c.1980_1986del	p.I661Rfs*42
395	DNMT3A	20	NM_175629	nonsynonymous SNV	chr2	25462068	A	G	0.0139	c.T2339C	p.I780T
398	TET2	11	NM_001127208	frameshift deletion	chr4	106197434	GA	G	0.0147	c-5768delA	p-A1925fs*25
398	DNMT3A	23	NM_175629	frameshift insertion	chr2	25457177	G	GA	0.0429	c-2709dupT	p-P904fs*17
398	DNMT3A	16	NM_175629	nonsynonymous SNV	chr2	25466805	G	A	0.0129	c-C1898T	p-P633L
410	SF3B1	15	NM_012433	nonsynonymous SNV	chr2	198266834	T	C	0.0206	c-A2098G	p-K700E
413	KDM6A	14	NM_021140	splicing	chrX	44920567	A	G	0.0129	c.1330-2A>G
417	CHEK2	5	NM_001005735	nonsynonymous SNV	chr22	29121008	C	A	0.0102	c.G678T	p.L226F
435	DNMT3A	6	NM_175629	frameshift deletion	chr2	25497945	GC	G	0.0106	c-503delG	p-G168fs*57
435	DNMT3A	20	NM_175629	stopgain	chr2	25462022	C	T	0.0114	c-G2385A	p-W795*
437	DNMT3A	19	NM_175629	nonsynonymous SNV	chr2	25463301	A	T	0.0104	c-T2192A	p-F731Y
442	TET2	7	NM_001127208	nonsynonymous SNV	chr4	106180790	G	C	0.0193	c-G3818C	p-C1273S
464	TP53	6	NM_000546	nonsynonymous SNV	chr17	7578204	A	C	0.3357	c.T645G	p.S215R
465	TET2	3	NM_001127208	frameshift insertion	chr4	106158496	T	TG	0.0297	c.3398dupG	p.C1133Wfs*9
473	JAK2	14	NM_004972	nonsynonymous SNV	chr9	5073770	G	T	0.0133	c.G1849T	p.V617F
477	NRAS	2	NM_002524	nonsynonymous SNV	chr1	115258747	C	T	0.0982	c.G35A	p.G12D
482	TET2	3	NM_001127208	frameshift deletion	chr4	106158201	GT	G	0.403	c.3103delT	p.H1036Tfs*19
482	TET2	3	NM_001127208	stopgain	chr4	106157299	C	T	0.3634	c.C2200T	p.Q734X
485	ASXL1	12	NM_015338	splicing	chr20	31022234	G	T	0.0119	c.1720-1G>T
493	TET2	5	NM_001127208	frameshift deletion	chr4	106164022	GA	G	0.023	c.3533delA	p.R1179Efs*47
493	SRSF2	1	NM_003016	nonsynonymous SNV	chr17	74732959	G	T	0.0118	c.C284A	p.P95H
493	ASXL1	12	NM_015338	frameshift insertion	chr20	31022441	A	AG	0.065	c.1927dupG	p.G646Wfs*12
517	TET2	11	NM_001127208	frameshift deletion	chr4	106197434	GA	G	0.0115	c.5768delA	p.A1925Pfs*25
519	IDH2	4	NM_002168	frameshift insertion	chr15	90631917	T	TC	0.0115	c-435dupG	p-T146fs*126
520	JAK2	14	NM_004972	nonsynonymous SNV	chr9	5073770	G	T	0.0162	c.G1849T	p.V617F
520	DNMT3A	14	NM_175629	nonsynonymous SNV	chr2	25467491	C	T	0.0351	c.G1585A	p.D529N
526	TET2	11	NM_001127208	stopgain	chr4	106196746	C	G	0.0162	c-C5079G	p-Y1693*
526	DNMT3A	19	NM_175629	splicing	chr2	25463170	C	T	0.0251	c-2322+1G>A	-
529	JAK2	14	NM_004972	nonsynonymous SNV	chr9	5073770	G	T	0.0128	c.G1849T	p.V617F
530	TET2	3	NM_001127208	frameshift deletion	chr4	106156364	GA	G	0.0106	c-1266delA	p-S424fs*3
532	CUX1	24	NM_181552	frameshift insertion	chr7	101892149	G	GC	0.0108	c-4346dupC	p-R1451fs*100
534	DNMT3A	9	NM_175629	stopgain	chr2	25469922	G	A	0.0197	c-C1120T	p-Q374*
542	DNMT3A	9	NM_175629	nonsynonymous SNV	chr2	25469945	C	T	0.0119	c.G1097A	p.R366H
555	TET2	11	NM_001127208	nonsynonymous SNV	chr4	106197280	T	G	0.0165	c-T5613G	p-I1871M
568	TET2	11	NM_001127208	nonsynonymous SNV	chr4	106197317	A	G	0.034	c.A5650G	p.T1884A
568	DNMT3A	14	NM_175629	splicing	chr2	25467408	C	T	0.0129	c.1667+1G>A
573	CUX1	9	NM_181552	stopgain	chr7	101801847	G	T	0.0135	c.G682T	p.E228X
580	CUX1	24	NM_181552	frameshift deletion	chr7	101891942	AC	A	0.0118	c.4139delC	p.P1381Rfs*104
585	PTPN11	3	NM_002834	nonsynonymous SNV	chr12	112888139	C	T	0.0129	c.C155T	p.T52I
585	PIGA	5	NM_002641	stopgain	chrX	15342972	C	A	0.0149	c.G1003T	p.G335X
589	SOCS1	2	NM_003745	stopgain	chr16	11349266	C	A	0.0227	c.G70T	p.E24X
589	DNMT3A	8	NM_175629	frameshift insertion	chr2	25470579	T	TC	0.0188	c.894dupG	p.K299Efs*25
596	DNMT3A	23	NM_175629	nonsynonymous SNV	chr2	25457176	G	A	0.0226	c.C2711T	p.P904L
613	DNMT3A	19	NM_175629	nonsynonymous SNV	chr2	25463286	C	G	0.0102	c-G2207C	p-R736P
613	DNMT3A	18	NM_175629	nonsynonymous SNV	chr2	25463577	T	A	0.014	c-A2105T	p-D702V
627	RAD21	12	NM_006265	frameshift deletion	chr8	117862912	AG	A	0.0883	c.1564delC	p.L522Cfs*90
627	DNMT3A	19	NM_175629	nonframeshift deletion	chr2	25463297	AAAG	A	0.0157	c.2193_2195del	p.F732del
635	DNMT3A	13	NM_175629	frameshift deletion	chr2	25468153	AG	A	0.0141	c.1522delC	p.L508Sfs*143
640	TET2	9	NM_001127208	nonsynonymous SNV	chr4	106190839	G	A	0.0106	c.G4117A	p.A1373T
640	ASXL1	12	NM_015338	frameshift deletion	chr20	31022402	TCACCACTGCCATAGAGAGGCGGC	T	0.0278	c.1888_1910del	p.E635Rfs*15
642	PPM1D	6	NM_003620	stopgain	chr17	58740498	C	G	0.043	c.C1403G	p.S468X
642	PPM1D	6	NM_003620	frameshift deletion	chr17	58740521	GA	G	0.0162	c.1427delA	p.N477Ifs*6
642	DNMT3A	18	NM_175629	splicing	chr2	25463508	C	T	0.213	c.2173+1G>A
647	TET2	11	NM_001127208	nonsynonymous SNV	chr4	106197504	G	A	0.0104	c.G5837A	p.G1946D
663	CUX1	15	NM_181552	frameshift insertion	chr7	101839973	G	GC	0.0112	c.1283dupC	p.P431Sfs*16
665	DNMT3A	11	NM_175629	frameshift deletion	chr2	25469090	CT	C	0.2194	c.1367delA	p.K456Sfs*195
665	DNMT3A	19	NM_175629	nonsynonymous SNV	chr2	25463289	T	C	0.0136	c.A2204G	p.Y735C
665	DNMT3A	19	NM_175629	splicing	chr2	25458696	T	C	0.0147
690	DNMT3A	15	NM_175629	stopgain	chr2	25467029	C	A	0.0693	c.G1846T	p.E616X
695	DNMT3A	19	NM_175629	nonsynonymous SNV	chr2	25463289	T	C	0.022	c-A2204G	p-Y735C
695	DNMT3A	16	NM_175629	nonsynonymous SNV	chr2	25466797	C	T	0.0277	c-G1906A	p-V636M
696	TET2	3	NM_001127208	stopgain	chr4	106157560	C	T	0.0157	c.C2461T	p.Q821X
696	DNMT3A	4	NM_175629	frameshift insertion	chr2	25505430	G	GC	0.0111	c.327dupG	p.Q110Afs*14
696	DNMT3A	14	NM_175629	stopgain	chr2	25467492	G	T	0.038	c.C1584A	p.Y528X
708	BRCC3	11	NM_024332	stopgain	chrX	154348376	T	G	0.1735	c.T902G	p.L301X
717	DNMT3A	20	NM_175629	nonsynonymous SNV	chr2	25462012	G	A	0.181	c.C2395T	p.P799S
724	TET2	3	NM_001127208	frameshift deletion	chr4	106156318	TC	T	0.0366	c.1220delC	p.S407Ffs*20
730	GNB1	5	NM_002074	nonsynonymous SNV	chr1	1747227	C	A	0.0768	c.G171T	p.K57N
734	TET2	3	NM_001127208	frameshift deletion	chr4	106157170	AC	A	0.0176	c.2072delC	p.T691Mfs*9
737	TET2	3	NM_001127208	frameshift deletion	chr4	106158397	GTT	G	0.0138	c.3299_3300del	p.V1100Afs*3
737	DNMT3A	14	NM_175629	nonsynonymous SNV	chr2	25467451	C	A	0.0106	c.G1625T	p.G542V
740	SOCS1	2	NM_003745	frameshift deletion	chr16	11349047	GC	G	0.0101	c.288delG	p.E96Dfs*22
749	SF3B1	14	NM_012433	nonsynonymous SNV	chr2	198267359	C	A	0.0221	c.G1998T	p.K666N
755	DNMT3A	23	NM_175629	nonsynonymous SNV	chr2	25457221	A	G	0.0967	c-T2666C	p-L889P
767	TET2	3	NM_001127208	frameshift deletion	chr4	106156704	CA	C	0.1189	c.1606delA	p.E537Sfs*5
767	TET2	3	NM_001127208	stopgain	chr4	106157257	C	T	0.0843	c.C2158T	p.Q720X
767	JAK2	14	NM_004972	nonsynonymous SNV	chr9	5073770	G	T	0.133	c.G1849T	p.V617F
768	TET2	7	NM_001127208	nonsynonymous SNV	chr4	106180899	T	A	0.0139	c.T3927A	p.F1309L
770	TET2	11	NM_001127208	nonsynonymous SNV	chr4	106197317	A	G	0.0182	c.A5650G	p.T1884A
772	TET2	3	NM_001127208	stopgain	chr4	106157824	C	T	0.0253	c.C2725T	p.Q909X
775	TET2	3	NM_001127208	stopgain	chr4	106156747	C	T	0.2644	c.C1648T	p.R550X
775	TET2	5	NM_001127208	nonsynonymous SNV	chr4	106164068	G	A	0.0563	c.G3578A	p.C1193Y
775	TET2	11	NM_001127208	stopgain	chr4	106196282	C	T	0.0663	c.C4615T	p.Q1539X
775	TET2	11	NM_001127208	frameshift insertion	chr4	106197079	T	TA	0.0225	c.5413dupA	p.N1805Kfs*3
785	DNMT3A	19	NM_175629	nonsynonymous SNV	chr2	25463229	A	G	0.0122	c.T2264C	p.F755S
789	DNMT3A	16	NM_175629	nonsynonymous SNV	chr2	25466800	G	A	0.0229	c.C1903T	p.R635W
790	PPM1D	6	NM_003620	nonsynonymous SNV	chr17	58740702	G	A	0.3076	c.G1607A	p.R536K
846	TP53	5	NM_000546	nonsynonymous SNV	chr17	7578538	T	C	0.1662	c.A392G	p.N131S
852	TET2	9	NM_001127208	nonsynonymous SNV	chr4	106190854	T	C	0.0124	c.T4132C	p.C1378R
856	DNMT3A	8	NM_175629	stopgain	chr2	25470559	C	T	0.0563	c.G915A	p.W305X
