# Supplementary material for: Clonal hematopoiesis dynamics influences long‐term outcomes of follicular lymphoma: Results from FIL FOLL12 trial
Source: Hemasphere. 2026 May 20;10(5):e70393. doi: 10.1002/hem3.70393 (PMC13240525; doi:10.1002/hem3.70393)
Supplement: Supplementary file 10 — Supporting Information. [file HEM3-10-e70393-s004.xlsx]

## Sheet: Table S4
Table S4: Associations of CH gene mutation with therapy-related hematologica toxicities
Group	Hematological toxicity n (%)	Neutropenia (G≥3) n (%)	Anemia n (%)	Thrombocytopenia n (%)
	Mut vs Wt	Mut vs Wt	Mut vs Wt	Mut vs Wt
CH mutated	49/86 (57.0%) vs 79/156 (50.6%) (p=0.351)	35/86(40.7%) vs 57/156(36.5%) (p=0.524)	22/86 (25.6%) vs 26/156(16.7%) (p=0.096)	12/86 (14.0%) vs 12/156 (7.7%) (p=0.119)
CH mutated (VAF≥10%)	9/15 (60.0%) vs 119/227 (52.4%) (p=0.605)	5/15 (33.3%) vs 87/227 (38.3%) (p=0.789)	4/15 (26.7%) vs 44/227 (19.4%) (p=0.506)	4/15 (26.7%) vs 20/227 (8.8%) (p=0.048)
DNMT3A mutated	22/41 (53.7%) vs 106/201 (52.7%) (p=0.914)	15/41 (36.6%) vs 77/201(38.3%) (p=0.836)	10/41 (24.4%) vs 38/201(18.9%) (p=0.422)	4/41 (9.8%) vs 20/201 (10.0%) (p=0.970)
DNMT3A mutated (VAF≥10%)	2/5 (40.0%) vs 126/237 (53.2%) (p=0.669)	2/5 (40.0%) vs 90/237 (38.0%)(p=0.926)	0/5 (0.0%) vs 48/237 (20.3%) (p=0.261)	0/5 (0.0%) vs 24/237 (10.1%) (p=1.000)
TET2 mutated	21/29 (72.4%) vs 107/213 (50.2%) (p=0.025)	16/29 (55.2%) vs 76/213(35.7%) (p=0.042)	12/29 (41.4%) vs 36/213(16.9%) (p=0.002)	7/29 (24.1%) vs 17/213 (8.0%) (p=0.006)
TET2 mutated (VAF≥10%)	5/6 (83.3%) vs 123/236 (52.1%) (p(0.130)	3/6 (50.0%) vs 89/236 (37.7%) (p=0.540)	3/6 (50.0%) vs 45/236 (19.1%) (p=0.061)	3/6 (50.0%) vs 21/236 (8.9%) (p<0.001)
