# Supplementary material for: Clonal hematopoiesis dynamics influences long‐term outcomes of follicular lymphoma: Results from FIL FOLL12 trial
Source: Hemasphere. 2026 May 20;10(5):e70393. doi: 10.1002/hem3.70393 (PMC13240525; doi:10.1002/hem3.70393)
Supplement: Supplementary file 11 — Supporting Information. [file HEM3-10-e70393-s002.xlsx]

## Sheet: Table S5
Table S5. CH mutations identifed in sequential samples
Sample ID	Gene	Exon	NM	Mutation type	Chromosome	Position	Ref	Var	VAF	Nucleotide Change	AA Change
111-seq	DNMT3A	EX20	NM_175629	nonsynonymous SNV	chr2	25462036	C	T	0.0123	c.G2371A	p.A791T
111-seq	DNMT3A	EX18	NM_175629	splicing	chr2	25463508	C	T	0.0318	c.2173+1G>A
115-seq	-	-	-	-	-	-	-	-	-	-	-
122-seq	-	-	-	-	-	-	-	-	-	-	-
129-seq	-	-	-	-	-	-	-	-	-	-	-
139-seq	RAD21	exon5	NM_006265	frameshift deletion	chr8	117870658	ACT	A	0.0101	c.412_413del	p.S138*
139-seq	DNMT3A	exon18	NM_175629	nonsynonymous SNV	chr2	25463541	G	C	0.012	c.C2141G	p.S714C
140-seq	DNMT3A	EX23	NM_175629	nonsynonymous SNV	chr2	25457165	A	T	0.0361	c.T2722A	p.Y908N
143-seq	DNMT3A	exon16	NM_175629	nonsynonymous SNV	chr2	25466797	C	T	0.051	c.G1906A	p.V636M
148-seq	-	-	-	-	-	-	-	-	-	-	-
14-seq	DNMT3A	exon22	NM_175629	nonsynonymous SNV	chr2	25458595	A	G	0.0303	c.T2578C	p.W860R
150-seq	-	-	-	-	-	-	-	-	-	-	-
153-seq	-	-	-	-	-	-	-	-	-	-	-
159-seq	TET2	EX9	NM_001127208	frameshift deletion	chr4	106190873	AC	A	0.1802	c.4152delC	p.L1385Cfs*63
160-seq	-	-	-	-	-	-	-	-	-	-	-
163-seq	-	-	-	-	-	-	-	-	-	-	-
167-seq	-	-	-	-	-	-	-	-	-	-	-
173-seq	-	-	-	-	-	-	-	-	-	-	-
174-seq	-	-	-	-	-	-	-	-	-	-	-
177-seq	-	-	-	-	-	-	-	-	-	-	-
17-seq	-	-	-	-	-	-	-	-	-	-	-
183-seq	-	-	-	-	-	-	-	-	-	-	-
186-seq	PPM1D	EX6	NM_003620	frameshift insertion	chr17	58740747	G	GA	0.0245	c.1653dupA	p.R552Tfs*8
188-seq	DNMT3A	exon23	NM_175629	nonsynonymous SNV	chr2	25457192	G	A	0.012	c.C2695T	p.R899C
188-seq	DNMT3A	exon17	NM_175629	nonsynonymous SNV	chr2	25464456	T	C	0.0124	c.A2057G	p.D686G
18-seq	-	-	-	-	-	-	-	-	-	-	-
191-seq	DNMT3A	exon11	NM_175629	stopgain	chr2	25469139	C	T	0.0228	c.G1319A	p.W440X
197-seq	DNMT3A	EX15	NM_175629	nonsynonymous SNV	chr2	25467190	C	T	0.0268	c.G1685A	p.C562Y
198-seq	DNMT3A	EX15	NM_175629	stopgain	chr2	25467194	C	A	0.0112	c.G1681T	p.E561X
201-seq	TET2	exon3	NM_001127208	frameshift deletion	chr4	106155660	GAA	G	0.0405	c.562_563del	p.S189Cfs*2
201-seq	SF3B1	exon14	NM_012433	nonsynonymous SNV	chr2	198267359	C	A	0.0121	c.G1998T	p.K666N
201-seq	PPM1D	exon6	NM_003620	frameshift insertion	chr17	58740498	C	CA	0.0181	c.1404dupA	p.D470Rfs*6
201-seq	PPM1D	exon6	NM_003620	stopgain	chr17	58740749	C	T	0.0234	c.C1654T	p.R552X
201-seq	DNMT3A	exon17	NM_175629	nonsynonymous SNV	chr2	25464544	C	T	0.1205	c.G1969A	p.V657M
201-seq	DNMT3A	exon9	NM_175629	nonsynonymous SNV	chr2	25470011	A	T	0.2933	c.T1031A	p.L344Q
201-seq	CHEK2	exon13	NM_001005735	nonsynonymous SNV	chr22	29091223	C	A	0.0398	c.G1396T	p.G466W
204-seq	-	-	-	-	-	-	-	-	-	-	-
20-seq	DNMT3A	EX23	NM_175629	nonsynonymous SNV	chr2	25457261	C	T	0.017	c.G2626A	p.D876N
220-seq	-	-	-	-	-	-	-	-	-	-	-
227-seq	-	-	-	-	-	-	-	-	-	-	-
232-seq	TET2	EX8	NM_001127208	splicing	chr4	106182915	G	A	0.2967	c.3955-1G>A
232-seq	TET2	EX11	NM_001127208	frameshift deletion	chr4	106196992	CT	C	0.0202	c.5326delT	p.S1776Lfs*44
232-seq	TP53	EX7	NM_000546	nonsynonymous SNV	chr17	7577539	G	A	0.0131	c.C742T	p.R248W
232-seq	TP53	EX6	NM_000546	nonsynonymous SNV	chr17	7578190	T	C	0.0122	c.A659G	p.Y220C
232-seq	PPM1D	EX6	NM_003620	stopgain	chr17	58740567	A	AT	0.0115	c.1473dupT	p.N492*
237-seq	TET2	EX11	NM_001127208	nonsynonymous SNV	chr4	106197251	G	A	0.4572	c.G5584A	p.V1862M
238-seq	-	-	-	-	-	-	-	-	-	-	-
239-seq	CUX1	EX15	NM_181552	nonsynonymous SNV	chr7	101840473	G	T	0.0101	c.G1782T	p.K594N
239-seq	PPM1D	EX6	NM_003620	stopgain	chr17	58740543	CT	C	0.0166	c.1449delT	p.L484*
241-seq	-	-	-	-	-	-	-	-	-	-	-
244-seq	DNMT3A	exon19	NM_175629	nonsynonymous SNV	chr2	25463307	C	T	0.0223	c.G2186A	p.R729Q
248-seq	-	-	-	-	-	-	-	-	-	-	-
249-seq	-	-	-	-	-	-	-	-	-	-	-
253-seq	DNMT3A	EX14	NM_175629	frameshift insertion	chr2	25467485	C	CTT	0.0118	c.1590_1591insAA	p.D531Kfs*121
262-seq	-	-	-	-	-	-	-	-	-	-	-
264-seq	-	-	-	-	-	-	-	-	-	-	-
278-seq	-	-	-	-	-	-	-	-	-	-	-
281-seq	TP53	exon4	NM_000546	nonsynonymous SNV	chr17	7579328	T	C	0.0138	c.A359G	p.K120R
281-seq	TET2	exon3	NM_001127208	frameshift deletion	chr4	106156106	CA	C	0.0166	c.1008delA	p.E337Kfs*10
281-seq	GNB1	exon5	NM_002074	nonsynonymous SNV	chr1	1747229	T	C	0.0269	c.A169G	p.K57E
281-seq	DNMT3A	exon5	NM_153759	splicing	chr2	25470029	T	C	0.0984	c.448-2A>G
286-seq	CHEK2	exon4	NM_001005735	frameshift deletion	chr22	29121267	GTATTTATC	G	0.0243	c.529_536del	p.D177Pfs*17
287-seq	-	-	-	-	-	-	-	-	-	-	-
291-seq	-	-	-	-	-	-	-	-	-	-	-
293-seq	-	-	-	-	-	-	-	-	-	-	-
296-seq	DNMT3A	exon8	NM_175629	stopgain	chr2	25470516	G	A	0.0145	c.C958T	p.R320X
296-seq	DNMT3A	exon3	NM_001320892	splicing	chr2	25523113	C	A	0.0116	c.73-1G>T
298-seq	-	-	-	-	-	-	-	-	-	-	-
298-seq	TP53	EX8	NM_000546	nonsynonymous SNV	chr17	7577093	C	T	0.4598	c.G845A	p.R282Q
301-seq	-	-	-	-	-	-	-	-	-	-	-
306-seq	-	-	-	-	-	-	-	-	-	-	-
316-seq	DNMT3A	exon19	NM_175629	nonsynonymous SNV	chr2	25463287	G	A	0.0167	c.C2206T	p.R736C
319-seq	-	-	-	-	-	-	-	-	-	-	-
324-seq	-	-	-	-	-	-	-	-	-	-	-
328-seq	DNMT3A	EX11	NM_175629	splicing	chr2	25469028	C	T	0.0178	c.1429+1G>A
334-seq	-	-	-	-	-	-	-	-	-	-	-
336-seq	-	-	-	-	-	-	-	-	-	-	-
340-seq	-	-	-	-	-	-	-	-	-	-	-
348-seq	-	-	-	-	-	-	-	-	-	-	-
350-seq	TET2	EX7	NM_001127208	nonsynonymous SNV	chr4	106180832	T	C	0.0993	c.T3860C	p.F1287S
356-seq	-	-	-	-	-	-	-	-	-	-	-
370-seq	-	-	-	-	-	-	-	-	-	-	-
371-seq	-	-	-	-	-	-	-	-	-	-	-
376-seq	-	-	-	-	-	-	-	-	-	-	-
381-seq	-	-	-	-	-	-	-	-	-	-	-
386-seq	-	-	-	-	-	-	-	-	-	-	-
391-seq	CHEK2	EX9	NM_001005735	nonsynonymous SNV	chr22	29095831	C	T	0.0216	c.G1132A	p.V378M
392-seq	DNMT3A	EX17	NM_175629	nonsynonymous SNV	chr2	25464543	A	G	0.0225	c.T1970C	p.V657A
392-seq	DNMT3A	EX19	NM_175629	nonsynonymous SNV	chr2	25463289	T	C	0.0146	c.A2204G	p.Y735C
395-seq	TP53	EX7	NM_000546	nonsynonymous SNV	chr17	7577568	C	T	0.0391	c.G713A	p.C238Y
395-seq	DNMT3A	EX17	NM_175629	frameshift deletion	chr2	25464526	AGGCAATG	A	0.3658	c.1980_1986del	p.I661Rfs*42
398-seq	TET2	EX9	NM_001127208	nonsynonymous SNV	chr4	106190854	T	C	0.0112	c.T4132C	p.C1378R
400-seq	-	-	-	-	-	-	-	-	-	-	-
401-seq	TET2	EX11	NM_001127208	nonsynonymous SNV	chr4	106197387	T	A	0.0175	c.T5720A	p.M1907K
404-seq	-	-	-	-	-	-	-	-	-	-	-
410-seq	-	-	-	-	-	-	-	-	-	-	-
411-seq	-	-	-	-	-	-	-	-	-	-	-
413-seq	KRAS	EX2	NM_033360	nonsynonymous SNV	chr12	25398262	C	A	0.0109	c.G57T	p.L19F
417-seq	-	-	-	-	-	-	-	-	-	-	-
420-seq	-	-	-	-	-	-	-	-	-	-	-
424-seq	-	-	-	-	-	-	-	-	-	-	-
428-seq	-	-	-	-	-	-	-	-	-	-	-
433-seq	-	-	-	-	-	-	-	-	-	-	-
435-seq	DNMT3A	EX20	NM_175629	stopgain	chr2	25462022	C	T	0.0211	c.G2385A	p.W795X
436-seq	-	-	-	-	-	-	-	-	-	-	-
437-seq	-	-	-	-	-	-	-	-	-	-	-
439-seq	-	-	-	-	-	-	-	-	-	-	-
442-seq	TET2	EX7	NM_001127208	nonsynonymous SNV	chr4	106180790	G	C	0.0218	c.G3818C	p.C1273S
454-seq	GNAS	EX8	NM_000516	nonsynonymous SNV	chr20	57484421	G	A	0.0423	c.G602A	p.R201H
456-seq	PPM1D	EX6	NM_003620	frameshift deletion	chr17	58740536	GC	G	0.0548	c.1442delC	p.L482*
45-seq	-	-	-	-	-	-	-	-	-	-	-
462-seq	-	-	-	-	-	-	-	-	-	-	-
465-seq	TET2	EX3	NM_001127208	frameshift insertion	chr4	106158496	T	TG	0.0362	c.3398dupG	p.C1133Wfs*9
468-seq	DNMT3A	EX19	NM_175629	stopgain	chr2	25463182	G	A	0.0415	c.C2311T	p.R771X
473-seq	TP53	EX8	NM_000546	nonsynonymous SNV	chr17	7577120	C	T	0.0109	c.G818A	p.R273H
477-seq	NRAS	EX2	NM_002524	nonsynonymous SNV	chr1	115258747	C	T	0.0882	c.G35A	p.G12D
482-seq	TET2	EX3	NM_001127208	frameshift deletion	chr4	106158201	GT	G	0.2933	c.3103delT	p.H1036Tfs*19
482-seq	TET2	EX3	NM_001127208	stopgain	chr4	106157299	C	T	0.2047	c.C2200T	p.Q734X
482-seq	TET2	EX7	NM_001127208	nonsynonymous SNV	chr4	106180848	C	G	0.0525	c.C3876G	p.S1292R
482-seq	SRSF2	EX1	NM_003016	nonsynonymous SNV	chr17	74732959	G	T	0.0425	c.C284A	p.P95H
482-seq	PPM1D	EX6	NM_003620	stopgain	chr17	58740809	C	T	0.0488	c.C1714T	p.R572X
482-seq	JAK2	EX14	NM_004972	nonsynonymous SNV	chr9	5073770	G	T	0.0379	c.G1849T	p.V617F
483-seq	-	-	-	-	-	-	-	-	-	-	-
485-seq	-	-	-	-	-	-	-	-	-	-	-
493-seq	TET2	EX5	NM_001127208	frameshift deletion	chr4	106164022	GA	G	0.376	c.3533delA	p.R1179Efs*47
493-seq	SRSF2	EX1	NM_003016	nonsynonymous SNV	chr17	74732959	G	T	0.3519	c.C284A	p.P95H
493-seq	ASXL1	EX12	NM_015338	frameshift insertion	chr20	31022441	A	AG	0.2663	c.1927dupG	p.G646Wfs*12
494-seq	-	-	-	-	-	-	-	-	-	-	-
511-seq	-	-	-	-	-	-	-	-	-	-	-
513-seq	-	-	-	-	-	-	-	-	-	-	-
516-seq	DNMT3A	EX9	NM_153759	splicing	chr2	25469919	C	G	0.0149	c.555+1G>C
517-seq	TP53	EX5	NM_000546	nonsynonymous SNV	chr17	7578406	C	T	0.0135	c.G524A	p.R175H
517-seq	TP53	EX5	NM_000546	nonsynonymous SNV	chr17	7578394	T	G	0.0534	c.A536C	p.H179P
517-seq	DNMT3A	EX22	NM_175629	frameshift insertion	chr2	25458600	A	AT	0.0359	c.2572dupA	p.I858Nfs*6
517-seq	CHEK2	EX12	NM_001005735	stopgain	chr22	29091134	C	T	0.0114	c.G1485A	p.W495X
519-seq	-	-	-	-	-	-	-	-	-	-	-
520-seq	DNMT3A	EX14	NM_175629	nonsynonymous SNV	chr2	25467491	C	T	0.0423	c.G1585A	p.D529N
520-seq	IDH2	EX4	NM_002168	nonsynonymous SNV	chr15	90631934	C	T	0.0222	c.G419A	p.R140Q
525-seq	-	-	-	-	-	-	-	-	-	-	-
526-seq	TET2	EX11	NM_001127208	stopgain	chr4	106196746	C	G	0.0205	c.C5079G	p.Y1693X
526-seq	DNMT3A	EX19	NM_175629	splicing	chr2	25463170	C	T	0.0405	c.2322+1G>A
528-seq	PPM1D	EX6	NM_003620	frameshift deletion	chr17	58740694	CT	C	0.0127	c.1600delT	p.F534Lfs*5
529-seq	DNMT3A	EX10	NM_175629	splicing	chr2	25469646	C	T	0.0118	c.1123-1G>A
529-seq	TET2	EX4	NM_001127208	nonsynonymous SNV	chr4	106162559	C	T	0.0105	c.C3473T	p.A1158V
530-seq	-	-	-	-	-	-	-	-	-	-	-
531-seq	-	-	-	-	-	-	-	-	-	-	-
532-seq	RUNX1	EX7	NM_001754	stopgain	chr21	36206845	C	A	0.0101	c.G667T	p.E223X
532-seq	BRCC3	EX4	NM_024332	stopgain	chrX	154305490	C	T	0.0168	c.C241T	p.R81X
534-seq	TP53	EX5	NM_000546	nonsynonymous SNV	chr17	7578553	T	C	0.0148	c.A377G	p.Y126C
534-seq	DNMT3A	EX9	NM_175629	stopgain	chr2	25469922	G	A	0.0222	c.C1120T	p.Q374X
537-seq	TET2	EX3	NM_001127208	stopgain	chr4	106156480	C	T	0.0104	c.C1381T	p.Q461X
537-seq	PPM1D	EX6	NM_003620	stopgain	chr17	58740536	GC	G	0.08	c.1442delC	p.L482*
537-seq	DNMT3A	EX17	NM_175629	nonsynonymous SNV	chr2	25464534	T	C	0.0317	c.A1979G	p.Y660C
538-seq	PPM1D	EX6	NM_003620	stopgain	chr17	58740521	G	T	0.0527	c.G1426T	p.E476X
538-seq	PPM1D	EX6	NM_003620	stopgain	chr17	58740626	A	T	0.019	c.A1531T	p.K511X
542-seq	TP53	EX6	NM_000546	nonsynonymous SNV	chr17	7578266	T	A	0.0142	c.A583T	p.I195F
543-seq	TP53	EX8	NM_000546	nonsynonymous SNV	chr17	7577091	G	A	0.473	c.C847T	p.R283C
547-seq	-	-	-	-	-	-	-	-	-	-	-
548-seq	-	-	-	-	-	-	-	-	-	-	-
549-seq	DNMT3A	EX17	NM_175629	nonsynonymous SNV	chr2	25464556	A	C	0.0101	c.T1957G	p.L653V
54-seq	-	-	-	-	-	-	-	-	-	-	-
555-seq	TP53	EX7	NM_000546	nonsynonymous SNV	chr17	7577536	T	C	0.0111	c.A745G	p.R249G
561-seq	-	-	-	-	-	-	-	-	-	-	-
564-seq	-	-	-	-	-	-	-	-	-	-	-
565-seq	CHEK2	EX14	NM_001005735	splicing	chr22	29085204	C	A	0.0107	c.1591-1G>T
568-seq	TET2	EX11	NM_001127208	nonsynonymous SNV	chr4	106197317	A	G	0.0404	c.A5650G	p.T1884A
568-seq	PPM1D	EX6	NM_003620	frameshift insertion	chr17	58740486	T	TA	0.0699	c.1392dupA	p.V465Sfs*11
573-seq	-	-	-	-	-	-	-	-	-	-	-
576-seq	-	-	-	-	-	-	-	-	-	-	-
579-seq	-	-	-	-	-	-	-	-	-	-	-
580-seq	-	-	-	-	-	-	-	-	-	-	-
584-seq	DNMT3A	EX19	NM_175629	nonsynonymous SNV	chr2	25463239	A	G	0.0338	c.T2254C	p.F752L
584-seq	DNMT3A	EX23	NM_175629	nonsynonymous SNV	chr2	25457243	G	A	0.0176	c.C2644T	p.R882C
584-seq	DNMT3A	EX10	NM_175629	nonsynonymous SNV	chr2	25469543	A	G	0.0128	c.T1225C	p.W409R
585-seq	-	-	-	-	-	-	-	-	-	-	-
587-seq	-	-	-	-	-	-	-	-	-	-	-
589-seq	DNMT3A	EX7	NM_175629	frameshift deletion	chr2	25470997	GA	G	0.0105	c.763delT	p.S255Pfs*61
595-seq	TP53	EX5	NM_000546	nonsynonymous SNV	chr17	7578503	C	T	0.0906	c.G427A	p.V143M
595-seq	TP53	EX8	NM_000546	nonsynonymous SNV	chr17	7577100	T	C	0.0315	c.A838G	p.R280G
595-seq	DNMT3A	EX9	NM_175629	splicing	chr2	25469919	C	G	0.0415	c.1122+1G>C
596-seq	DNMT3A	EX23	NM_175629	nonsynonymous SNV	chr2	25457176	G	A	0.0756	c.C2711T	p.P904L
596-seq	TET2	EX3	NM_001127208	stopgain	chr4	106157761	C	T	0.0294	c.C2662T	p.Q888X
609-seq	-	-	-	-	-	-	-	-	-	-	-
610-seq	-	-	-	-	-	-	-	-	-	-	-
612-seq	PPM1D	EX6	NM_003620	stopgain	chr17	58740498	C	A	0.0536	c.C1403A	p.S468X
612-seq	PPM1D	EX6	NM_003620	stopgain	chr17	58740543	CT	C	0.024	c.1449delT	p.L484*
613-seq	DNMT3A	EX18	NM_175629	nonsynonymous SNV	chr2	25463577	T	A	0.0255	c.A2105T	p.D702V
613-seq	DNMT3A	EX19	NM_175629	nonsynonymous SNV	chr2	25463286	C	G	0.0482	c.G2207C	p.R736P
623-seq	-	-	-	-	-	-	-	-	-	-	-
627-seq	RAD21	EX12	NM_006265	frameshift deletion	chr8	117862912	AG	A	0.1361	c.1564delC	p.L522Cfs*90
627-seq	DNMT3A	EX19	NM_175629	nonframeshift deletion	chr2	25463297	AAAG	A	0.014	c.2193_2195del	p.F732del
627-seq	DNMT3A	EX21	NM_175630	nonsynonymous SNV	chr2	25459820	A	T	0.0179	c.T2463A	p.H821Q
62-seq	-	-	-	-	-	-	-	-	-	-	-
632-seq	DNMT3A	EX23	NM_175629	stopgain	chr2	25457171	T	A	0.0479	c.A2716T	p.K906X
635-seq	DNMT3A	EX13	NM_175629	frameshift deletion	chr2	25468153	AG	A	0.0301	c.1522delC	p.L508Sfs*143
642-seq	DNMT3A	EX18	exon14	splicing	chr2	25463508	C	T	0.3857	c.1606+1G>A
642-seq	PPM1D	EX6	NM_003620	stopgain	chr17	58740498	C	G	0.2942	c.C1403G	p.S468X
642-seq	PPM1D	EX6	NM_003620	frameshift deletion	chr17	58740521	GA	G	0.0501	c.1427delA	p.N477Ifs*6
647-seq	DNMT3A	EX14	NM_175629	stopgain	chr2	25467509	C	A	0.0313	c.G1567T	p.E523X
655-seq	-	-	-	-	-	-	-	-	-	-	-
663-seq	TP53	EX5	NM_000546	nonsynonymous SNV	chr17	7578535	T	C	0.0122	c.A395G	p.K132R
663-seq	CHEK2	EX7	NM_001005735	splicing	chr22	29105993	C	T	0.0827	c.975+1G>A
665-seq	DNMT3A	EX11	NM_175629	frameshift deletion	chr2	25469090	CT	C	0.246	c.1367delA	p.K456Sfs*195
665-seq	DNMT3A	EX22	NM_153759	splicing	chr2	25458696	T	C	0.0147	c.1912-2A>G
670-seq	-	-	-	-	-	-	-	-	-	-	-
671-seq	TET2	EX10	NM_001127208	stopgain	chr4	106193726	C	A	0.0302	c.C4188A	p.C1396X
671-seq	DNMT3A	EX9	NM_175629	stopgain	chr2	25469931	C	A	0.0126	c.G1111T	p.E371X
677-seq	-	-	-	-	-	-	-	-	-	-	-
678-seq	PPM1D	EX6	NM_003620	stopgain	chr17	58740737	A	T	0.0623	c.A1642T	p.K548X
690-seq	DNMT3A	EX15	NM_175629	stopgain	chr2	25467029	C	A	0.0767	c.G1846T	p.E616X
690-seq	CUX1	EX24	NM_181552	nonsynonymous SNV	chr7	101891703	G	A	0.0128	c.G3899A	p.R1300H
694-seq	-	-	-	-	-	-	-	-	-	-	-
695-seq	TP53	EX6	NM_000546	nonsynonymous SNV	chr17	7578208	T	C	0.0154	c.A641G	p.H214R
695-seq	TP53	EX7	NM_000546	nonsynonymous SNV	chr17	7577548	C	T	0.0144	c.G733A	p.G245S
695-seq	DNMT3A	EX16	NM_175629	nonsynonymous SNV	chr2	25466797	C	T	0.1255	c.G1906A	p.V636M
695-seq	DNMT3A	EX19	NM_175629	nonsynonymous SNV	chr2	25463289	T	C	0.0151	c.A2204G	p.Y735C
696-seq	DNMT3A	EX14	NM_175629	stopgain	chr2	25467492	G	T	0.0733	c.C1584A	p.Y528X
702-seq	-	-	-	-	-	-	-	-	-	-	-
708-seq	PPM1D	EX6	NM_003620	frameshift deletion	chr17	58740457	TGA	T	0.0152	c.1363_1364del	p.E455Dfs*20
708-seq	PPM1D	EX6	NM_003620	frameshift insertion	chr17	58740543	C	CTT	0.0304	c.1448_1449insTT	p.L484Ffs*2
708-seq	PPM1D	EX6	NM_003620	stopgain	chr17	58740498	C	A	0.0442	c.C1403A	p.S468X
708-seq	PPM1D	EX6	NM_003620	stopgain	chr17	58740726	GC	G	0.0199	c.1632delC	p.L546*
708-seq	DNMT3A	EX18	NM_175629	nonsynonymous SNV	chr2	25463562	C	A	0.0103	c.G2120T	p.G707V
708-seq	DNMT3A	EX23	NM_175629	nonsynonymous SNV	chr2	25457242	C	T	0.0176	c.G2645A	p.R882H
712-seq	-	-	-	-	-	-	-	-	-	-	-
717-seq	DNMT3A	EX20	NM_175629	nonsynonymous SNV	chr2	25462012	G	A	0.2646	c.C2395T	p.P799S
717-seq	DNMT3A	EX20	NM_175629	nonsynonymous SNV	chr2	25462018	T	G	0.0104	c.A2389C	p.N797H
719-seq	-	-	-	-	-	-	-	-	-	-	-
721-seq	-	-	-	-	-	-	-	-	-	-	-
724-seq	CHEK2	EX11	NM_001005735	nonsynonymous SNV	chr22	29091855	C	A	0.0108	c.G1231T	p.D411Y
724-seq	TET2	EX3	NM_001127208	frameshift deletion	chr4	106156318	TC	T	0.0812	c.1220delC	p.S407Ffs*20
725-seq	-	-	-	-	-	-	-	-	-	-	-
730-seq	GNB1	EX5	NM_002074	nonsynonymous SNV	chr1	1747227	C	A	0.0451	c.G171T	p.K57N
730-seq	DNMT3A	EX7	NM_175629	frameshift deletion	chr2	25470944	TC	T	0.0119	c.816delG	p.N273Mfs*43
734-seq	TET2	EX3	NM_001127208	frameshift deletion	chr4	106157170	AC	A	0.0155	c.2072delC	p.T691Mfs*9
736-seq	-	-	-	-	-	-	-	-	-	-	-
737-seq	-	-	-	-	-	-	-	-	-	-	-
740-seq	-	-	-	-	-	-	-	-	-	-	-
742-seq	-	-	-	-	-	-	-	-	-	-	-
747-seq	-	-	-	-	-	-	-	-	-	-	-
748-seq	DNMT3A	EX17	NM_175629	nonsynonymous SNV	chr2	25464525	G	A	0.0131	c.C1988T	p.S663L
748-seq	TET2	EX7	NM_001127208	nonsynonymous SNV	chr4	106180856	A	G	0.0109	c.A3884G	p.Y1295C
749-seq	-	-	-	-	-	-	-	-	-	-	-
751-seq	-	-	-	-	-	-	-	-	-	-	-
754-seq	-	-	-	-	-	-	-	-	-	-	-
755-seq	TET2	EX11	NM_001127208	stopgain	chr4	106197218	G	T	0.011	c.G5551T	p.E1851X
755-seq	DNMT3A	EX23	NM_175629	nonsynonymous SNV	chr2	25457221	A	G	0.1353	c.T2666C	p.L889P
760-seq	PPM1D	EX6	NM_003620	frameshift insertion	chr17	58740543	C	CTT	0.1057	c.1448_1449insTT	p.L484Ffs*2
760-seq	PPM1D	EX6	NM_003620	frameshift deletion	chr17	58740477	TC	T	0.0216	c.1383delC	p.Q462Kfs*3
763-seq	-	-	-	-	-	-	-	-	-	-	-
765-seq	PPM1D	EX6	NM_003620	frameshift deletion	chr17	58740614	GT	G	0.0683	c.1520delT	p.V507Afs*7
765-seq	PPM1D	EX6	NM_003620	frameshift deletion	chr17	58740690	CA	C	0.0532	c.1596delA	p.N533Tfs*6
768-seq	TET2	EX7	NM_001127208	nonsynonymous SNV	chr4	106180899	T	A	0.0201	c.T3927A	p.F1309L
770-seq	TET2	EX11	NM_001127208	nonsynonymous SNV	chr4	106197317	A	G	0.0135	c.A5650G	p.T1884A
772-seq	TET2	EX3	NM_001127208	stopgain	chr4	106157824	C	T	0.044	c.C2725T	p.Q909X
775-seq	TET2	EX11	NM_001127208	stopgain	chr4	106196282	C	T	0.1793	c.C4615T	p.Q1539X
775-seq	TET2	EX3	NM_001127208	stopgain	chr4	106156747	C	T	0.1766	c.C1648T	p.R550X
775-seq	TET2	EX5	NM_001127208	nonsynonymous SNV	chr4	106164068	G	A	0.144	c.G3578A	p.C1193Y
775-seq	TET2	EX11	NM_001127208	frameshift insertion	chr4	106197079	T	TA	0.0242	c.5413dupA	p.N1805Kfs*3
775-seq	TET2	EX3	NM_001127208	stopgain	chr4	106158346	C	T	0.0123	c.C3247T	p.Q1083X
775-seq	DNMT3A	EX15	NM_175629	stopgain	chr2	25467072	C	T	0.0111	c.G1803A	p.W601X
776-seq	DNMT3A	EX23	NM_175629	splicing	chr2	25457291	T	C	0.0114	c.2598-2A>G
785-seq	TET2	EX11	NM_001127208	nonsynonymous SNV	chr4	106197285	T	C	0.0159	c.T5618C	p.I1873T
788-seq	TET2	EX11	NM_001127208	nonsynonymous SNV	chr4	106197285	T	C	0.0115	c.T5618C	p.I1873T
789-seq	DNMT3A	EX16	NM_175629	nonsynonymous SNV	chr2	25466800	G	A	0.0186	c.C1903T	p.R635W
790-seq	PPM1D	EX6	NM_003620	nonsynonymous SNV	chr17	58740702	G	A	0.4748	c.G1607A	p.R536K
791-seq	-	-	-	-	-	-	-	-	-	-	-
805-seq	-	-	-	-	-	-	-	-	-	-	-
812-seq	-	-	-	-	-	-	-	-	-	-	-
826-seq	-	-	-	-	-	-	-	-	-	-	-
827-seq	PPM1D	EX6	NM_003620	frameshift insertion	chr17	58740816	A	AC	0.0252	c.1722dupC	p.S575Lfs*3
828-seq	-	-	-	-	-	-	-	-	-	-	-
836-seq	-	-	-	-	-	-	-	-	-	-	-
846-seq	TP53	EX5	NM_000546	nonsynonymous SNV	chr17	7578538	T	C	0.2751	c.A392G	p.N131S
849-seq	DNMT3A	EX19	NM_175629	nonsynonymous SNV	chr2	25463248	G	A	0.0222	c.C2245T	p.R749C
850-seq	-	-	-	-	-	-	-	-	-	-	-
851-seq	-	-	-	-	-	-	-	-	-	-	-
852-seq	PPM1D	EX6	NM_003620	frameshift deletion	chr17	58740716	TC	T	0.0339	c.1622delC	p.N542Ifs*5
852-seq	TET2	EX9	NM_001127208	nonsynonymous SNV	chr4	106190854	T	C	0.0144	c.T4132C	p.C1378R
855-seq	-	-	-	-	-	-	-	-	-	-	-
856-seq	TP53	EX7	NM_000546	nonsynonymous SNV	chr17	7577548	C	T	0.0388	c.G733A	p.G245S
856-seq	DNMT3A	EX8	NM_175629	stopgain	chr2	25470559	C	T	0.0448	c.G915A	p.W305X
857-seq	-	-	-	-	-	-	-	-	-	-	-
858-seq	DNMT3A	EX15	NM_175629	splicing	chr2	25467209	T	C	0.0193	c.1668-2A>G
858-seq	TP53	EX8	NM_000546	nonsynonymous SNV	chr17	7577094	G	C	0.01	c.C844G	p.R282G
861-seq	-	-	-	-	-	-	-	-	-	-	-
864-seq	DNMT3A	EX8	NM_175629	nonsynonymous SNV	chr2	25470498	G	A	0.0158	c.C976T	p.R326C
866-seq	CBL	EX8	NM_005188	nonsynonymous SNV	chr11	119148991	G	A	0.0172	c.G1211A	p.C404Y
89-seq	TET2	EX3	NM_001127208	frameshift deletion	chr4	106157403	TC	T	0.0205	c.2305delC	p.Q769Sfs*44
89-seq	PPM1D	EX6	NM_003620	stopgain	chr17	58740467	C	T	0.129	c.C1372T	p.R458X
