# Supplementary material for: Clonal hematopoiesis dynamics influences long‐term outcomes of follicular lymphoma: Results from FIL FOLL12 trial
Source: Hemasphere. 2026 May 20;10(5):e70393. doi: 10.1002/hem3.70393 (PMC13240525; doi:10.1002/hem3.70393)
Supplement: Supplementary file 12 — Supporting Information. [file HEM3-10-e70393-s010.xlsx]

## Sheet: Table S6
Table S6. Prevalence and types of the 28 second malignancies identified in the studied cohort
Category	Diagnosis	Count	%
t-MN	MDS	3	0.107
	MPN	1	0.036
Genitourinary	Bladder	1	0.036
	Renal	1	0.036
	Urothelial	1	0.036
	Prostate	1	0.036
Breast	Breast	3	0.107
Lung	Lung	3	0.107
Endocrine	Thyroid	1	0.036
Skin cancers	Basal cell epithelioid	1	0.036
	Melanoma	1	0.036
	Kaposi sarcoma	1	0.036
Neuroendocrine tumors	Neuroendocrine	2	0.071
CNS	Meningioma	1	0.036
Head & Neck	Parotid adenocarcinoma	1	0.036
Gastrointestinal	Anal	1	0.036
	Gastric	2	0.071
	Colon–Rectum	1	0.036
	Pancreas	1	0.036
	Unknown adenocarcinoma	1	0.036
t-MN, therapy-related myeloid neoplasm; MDS, myelodysplastic syndrome; MPN, myeloproliferative neoplasms; CNS, central nervous system
